# Supplementary material for: HMGB1 orchestrates tumor-osteoclast crosstalk to drive bone metastasis in hepatocellular carcinoma
Source: Cell Death Dis. 2025 Oct 7;16(1):712. doi: 10.1038/s41419-025-08037-6 (PMC12504543; doi:10.1038/s41419-025-08037-6)
Supplement: Supplementary file 9 — Table S1 [file 41419_2025_8037_MOESM9_ESM.xlsx]

## Sheet: Sheet1
Target sequence of lentivirus construction
HMGB1	5‘-CGCAAATGGGCGGTAGGCGTG-3’
HMGB1-sh#1	5‘-GATGCAGCTTATACGAAATAA-3’
HMGB1-sh#2	5‘-GGAGATCCTAAGAAGCCGAG-3’
HMGB1-sh#3	5‘-TCGGGAGGAGCATAAGAAGA-3’
STAT3-sh#1	5‘-GCGTCCAGTTCACTACTAAAG-3’
STAT3-sh#2	5‘-GGTACAACATGCTGACCAACA-3’
STAT3-sh#3	5‘-GCACCTTCCTGCTAAGATTCA-3’
