# Supplementary material for: HMGB1 orchestrates tumor-osteoclast crosstalk to drive bone metastasis in hepatocellular carcinoma
Source: Cell Death Dis. 2025 Oct 7;16(1):712. doi: 10.1038/s41419-025-08037-6 (PMC12504543; doi:10.1038/s41419-025-08037-6)
Supplement: Supplementary file 10 — Table S2 [file 41419_2025_8037_MOESM10_ESM.xlsx]

## Sheet: Sheet1
qRT-PCR Primer
TRAP-Forward	5‘-CACTCCCACCCTGAGATTTGT-3’
TRAP-Reverse	5‘-CATCGTCTGCACGGTTCTG-3’
RANKL-Forward	5‘-CAGCATCGCTCTGTTCCTGTA-3’
RANKL-Reverse	5‘-CTGCGTTTTCATGGAGTCTCA-3’
Atp6v0d2-Forward	5‘-CAGAGCTGTACTTCAATGTGGAC-3’
Atp6v0d2-Reverse	5‘-ACACTGAGACGTGGTTTAGGAAT-3’
Itgb3-Forward	5‘-CAACTCTGGGCCGCTCTG-3’
Itgb3-Reverse	5‘-GTGGTACAGATGTTGGACTCTCC-3’
Ctsk-Forward	5‘-GTAGCCACGCTTCCTATCCG-3’
Ctsk-Reverse	5‘-ACTTGAACACCCACATCCTGC-3’
Opg-Forward	5‘-GGTTTAAACTCTCAAAGCTCCTGG-3’
Opg-Reverse	5‘-TGCCAGGAGCACATTTGTCA-3’
Dcstamp-Forward	5‘-ACCTAAGCGGAACTTAGACACA-3’
Dcstamp-Reverse	5‘-AAGGCCACAAAGCAACAGAC-3’
